# Supplementary material for: The Relationship of Sensory Profiles and Peripheral Biomarkers with Obesity and Eating Styles in Adolescence
Source: Nutrients. 2025 Dec 15;17(24):3923. doi: 10.3390/nu17243923 (PMC12736243; doi:10.3390/nu17243923)
Supplement: Supplementary file 1 [file nutrients-17-03923-s001.zip]

Archive with 1 entries (1 files):
- nutrients-4011188-supplementary.pdf
